# Supplementary material for: The association between hypertension and nonalcoholic fatty liver disease (NAFLD): literature evidence and systems biology analysis
Source: Bioengineered. 2021 Jun 6;12(1):2187–202. doi: 10.1080/21655979.2021.1933302 (PMC8806441; doi:10.1080/21655979.2021.1933302)
Supplement: Supplemental Material [file KBIE_A_1933302_SM4745.zip]

Archive with 2 entries (1 files):
- supplementary/
- supplementary/Stable.docx
